# Supplementary material for: Electrospun Fibers Loaded with Pirfenidone: An Innovative Approach for Scar Modulation in Complex Wounds
Source: Polymers (Basel). 2023 Oct 10;15(20):4045. doi: 10.3390/polym15204045 (PMC10610295; doi:10.3390/polym15204045)
Supplement: Supplementary file 1 [file polymers-15-04045-s001.zip]

Archive with 1 entries (1 files):
- polymers-2616760-supplementary.pdf
